# Supplementary material for: Calponin-3 is critical for coordinated contractility of actin stress fibers
Source: Sci Rep. 2018 Dec 5;8:17670. doi: 10.1038/s41598-018-35948-6 (PMC6281606; doi:10.1038/s41598-018-35948-6)
Supplement: Supplementary file 2 — Supplementary videos 1-3 [file 41598_2018_35948_MOESM2_ESM.zip]

Archive with 4 entries (3 files):
- Ciuba et al., Supplementary movies 1-3/
- Ciuba et al., Supplementary movies 1-3/Ciuba_et_al_SupplVideo1.avi
- Ciuba et al., Supplementary movies 1-3/Ciuba_et_al_SupplVideo2.avi
- Ciuba et al., Supplementary movies 1-3/Ciuba_et_al_SupplVideo3.avi
